# Supplementary material for: PTCH1-null induced pluripotent stem cells exclusively differentiate into immature ectodermal cells with large areas of medulloblastoma-like tissue
Source: Discov Oncol. 2022 May 27;13:36. doi: 10.1007/s12672-022-00498-x (PMC9135936; doi:10.1007/s12672-022-00498-x)
Supplement: Supplementary file 1 — Supplementary file1 Table S1. Oligonucleotides used for CRISPR/Cas9 vector construction. (XLS 33 KB) [file 12672_2022_498_MOESM1_ESM.xls]

## Sheet: Table S1
Table S1. Oligonucleotides used for CRISPR/Cas9 vector construction.
Plasmid name	Host vector	Purpose	Inserted oligo
pX330-G11wt	pX330	desruption of the wild-type PTCH1 allele in G11	oligo1: 5'-CACCgaaggaagacagcgcacacg-3'
			oligo2: 5'-AAACcgtgtgcgctgtcttccttc-3'
pX330-G11mt	pX330	repair of the mutated PTCH1 allele in G11	oligo1: 5'-CACCaggaagacagcgcgcacacg-3'
			oligo2: 5'-AAACcgtgtgcgcgctgtcttcct-3'
pX330-G36wt1	pX330	desruption of the wild-type PTCH1 allele in G36	oligo1: 5'-CACCacctgttgtacatgtataca-3'
			oligo2: 5'-AAACtgtatacatgtacaacaggt-3'
pX330-G36wt2	pX330	desruption of the wild-type PTCH1 allele in G36	oligo1: 5'-CACCggcctggcagaggacatatg-3'
			oligo2: 5'-AAACcatatgtcctctgccaggcc-3'
pX330-G72wt	pX260	desruption of the wild-type PTCH1 allele in G72	oligo1: 5'-AAACtaaactgggttgttacattcaaaaaaactgGT-3'
			oligo2: 5'-TAAAACcagtttttttgaatgtaacaacccagttta-3'
pX260-G72mt	pX260	repair of the mutated PTCH1 allele in G72	oligo1: 5'-AAACttaaactgggtgttacattcaaaaaaactgGT-3'
			oligo2: 5'-TAAAACcagtttttttgaatgtaacacccagtttaa-3'
