# Supplementary material for: PTCH1-null induced pluripotent stem cells exclusively differentiate into immature ectodermal cells with large areas of medulloblastoma-like tissue
Source: Discov Oncol. 2022 May 27;13:36. doi: 10.1007/s12672-022-00498-x (PMC9135936; doi:10.1007/s12672-022-00498-x)
Supplement: Supplementary file 2 — Supplementary file2 Table S2. Oligonucleotides used for PCR. (XLS 36 KB) [file 12672_2022_498_MOESM2_ESM.xls]

## Sheet: Table S2
Table S2. Oligonucleotides used for PCR.
Gene		Purpose	Oligo sequence
PTCH1	intron1	sequencing for G72 5'-SNP	Forward	5'-GGACCGGGACTATCTGCACC-3'
	exon2	sequencing for the G72 germline mutation	Forward	5'-CACGGCTGTTGGGGGCTCAC-3'
		sequencing for the G72 germline mutation	Reverse	5'-GCGCTGGCGAATATCTCTAT-3'
	exon3	sequencing for G36 CRISPR target#1	Forward	5'-CATCTATTGTGTATCCTATGGC-3'
		sequencing for G36 CRISPR target#1	Reverse	5'-CCAGGTGCATTTCCAGGGCAACTTC-3'
	exon8	sequencing for G36 CRISPR target#2	Forward	5'-GAGGCAGTGGAAACTGCTTC-3'
		sequencing for G36 CRISPR target#2	Reverse	5'-TTGCATAACCAGCGAGTCTG-3'
	exon15	sequencing for G11 5'-SNP	Forward	5'-GACAGCTTCTCTTTGTCCAG-3'
	exon18	sequencing for the G11 germline mutation	Forward	5'-AACTGTGATGCTCTTCTACCCTGG-3'
		sequencing for the G11 germline mutation	Reverse	5'-AAAACTTCCCGGCTGCAGAAAGA-3'
	exon23	sequencing for G11 3'-SNP	Reverse	5'-AAGCCGTCACAGTGGTGATG-3'
GAPDH		RT-PCR	Forward	5'-GAAGGTGAAGGTCGGAGT-3'
			Reverse	5'-GAAGATGGTGATGGGATTTC-3'
PTCH1		RT-PCR	Forward	5'-GAGGACAGGAGACTGGATAT-3'
			Reverse	5'-GTATTGTCGTGTGTGTCGGT-3'
GLI1		RT-PCR	Forward	5'-AGGGAGGAAAGCAGACTGAC-3'
			Reverse	5'-CCAGTCATTTCCACACCACT-3'
HHIP1		RT-PCR	Forward	5'-ACTTGCCGAGGCCATATTCC-3'
			Reverse	5'-GTAGTTAGATGCTGGTCCTCTGAC-3'
OCT3/4		RT-PCR	Forward	5'-TGTACTCCTCGGTCCCTTTC-3'
			Reverse	5'-TCCAGGTTTTCTTTCCCTAGC-3'
NANOG		RT-PCR	Forward	5'-CAGTCTGGACACTGGCTGAA-3'
			Reverse	5'-CTCGCTGATTAGGCTCCAAC-3'
SOX2		RT-PCR	Forward	5'-ATGGGTTCGGTGGTCAAGT-3'
			Reverse	5'-GGAGGAAGAGGTAACCACAGG-3'
DNMT3B		RT-PCR	Forward	5'-GGAAATTAGAATCAAGGAAATACGA-3'
			Reverse	5'-AATTTGTCTTGAGGCGCTTG-3'
TERT		RT-PCR	Forward	5'-GGAGCAAGTTGCAAAGCATTG-3'
			Reverse	5'-TCCCACGACGTAGTCCATGTT-3'
SHH		RT-PCR	Forward	5'-ATGAAGAAAACACCGGAGCG-3'
			Reverse	5'-ACTCCTGGCCACTGGTTCAT-3'
